# Supplementary material for: Genomic diversity and adaptation in Arctic marine bacteria
Source: mBio. 2025 Aug 18;16(9):e01555-25. doi: 10.1128/mbio.01555-25 (PMC12421898; doi:10.1128/mbio.01555-25)
Supplement: Supplemental Tables — Tables S1 to S6. [file mbio.01555-25-s0009.xlsx]

## Sheet: Supplemental Table 1
Supplemental Table 1: Putatively identified isolates obtained by high-throughput dilution to extinction cultivation.
isolate	sequencing_primer	domain	phylum	class	order	family	genus
uisw_001	27fb	Bacteria	Proteobacteria	Alphaproteobacteria	Rhizobiales	Xanthobacteraceae	Bradyrhizobium
uisw_003	27fb	Bacteria	Proteobacteria	Alphaproteobacteria	Rhizobiales	Xanthobacteraceae	Bradyrhizobium
uisw_005	27fb	Bacteria	Proteobacteria	Alphaproteobacteria	Rhizobiales	Xanthobacteraceae	Bradyrhizobium
uisw_006	27fb	Bacteria	Proteobacteria	Alphaproteobacteria	Rhizobiales	Xanthobacteraceae	Bradyrhizobium
uisw_007	27fb	Bacteria	Proteobacteria	Alphaproteobacteria	Rhizobiales	Xanthobacteraceae	Bradyrhizobium
uisw_008	27fb	Bacteria	Proteobacteria	Alphaproteobacteria	Rhizobiales	Xanthobacteraceae	Bradyrhizobium
uisw_010	27fb	Bacteria	Proteobacteria	Alphaproteobacteria	Rhizobiales	Xanthobacteraceae	Bradyrhizobium
uisw_016	27fb	Bacteria	Proteobacteria	Gammaproteobacteria	Pseudomonadales	Thioglobaceae	SUP05 cluster
uisw_029	27fb	Bacteria	Proteobacteria	Gammaproteobacteria	Pseudomonadales	Thioglobaceae	SUP05 cluster
uisw_030	27fb	Bacteria	Proteobacteria	Gammaproteobacteria	Pseudomonadales	Thioglobaceae	SUP05 cluster
uisw_032	27fb	Bacteria	Proteobacteria	Gammaproteobacteria	Pseudomonadales	Thioglobaceae	SUP05 cluster
uisw_033	27fb	Bacteria	Proteobacteria	Gammaproteobacteria	Pseudomonadales	Thioglobaceae	SUP05 cluster
uisw_035	27fb	Bacteria	Proteobacteria	Gammaproteobacteria	Pseudomonadales	Thioglobaceae	SUP05 cluster
uisw_038	27fb	Bacteria	Proteobacteria	Gammaproteobacteria	Pseudomonadales	Thioglobaceae	SUP05 cluster
uisw_040	27fb	Bacteria	Proteobacteria	Gammaproteobacteria	Pseudomonadales	Thioglobaceae	SUP05 cluster
uisw_041	27fb	Bacteria	Proteobacteria	Gammaproteobacteria	Pseudomonadales	Thioglobaceae	SUP05 cluster
uisw_043	519f	Bacteria	Proteobacteria	Gammaproteobacteria	Pseudomonadales	Thioglobaceae	SUP05 cluster
uisw_050	27fb	Bacteria	Proteobacteria	Gammaproteobacteria	Pseudomonadales	Thioglobaceae	SUP05 cluster
uisw_051	27fb	Bacteria	Proteobacteria	Gammaproteobacteria	Pseudomonadales	Thioglobaceae	SUP05 cluster
uisw_055	519F	Bacteria	Proteobacteria	Gammaproteobacteria	Pseudomonadales	Thioglobaceae	SUP05 cluster
uisw_059	27fb	Bacteria	Proteobacteria	Gammaproteobacteria	Pseudomonadales	Thioglobaceae	SUP05 cluster
uisw_060	27fb	Bacteria	Proteobacteria	Gammaproteobacteria	Pseudomonadales	Thioglobaceae	SUP05 cluster
uisw_068	27fb	Bacteria	Proteobacteria	Gammaproteobacteria	Pseudomonadales	Thioglobaceae	SUP05 cluster
uisw_069	27fb	Bacteria	Proteobacteria	Gammaproteobacteria	Pseudomonadales	Thioglobaceae	SUP05 cluster
uisw_070	27fb	Bacteria	Proteobacteria	Gammaproteobacteria	Pseudomonadales	Thioglobaceae	SUP05 cluster
uisw_071	519F	Bacteria	Proteobacteria	Gammaproteobacteria	Pseudomonadales	Thioglobaceae	SUP05 cluster
uisw_075	27fb	Bacteria	Proteobacteria	Gammaproteobacteria	Pseudomonadales	Thioglobaceae	SUP05 cluster
uisw_076	27fb	Bacteria	Proteobacteria	Gammaproteobacteria	Pseudomonadales	Thioglobaceae	SUP05 cluster
uisw_086	519F	Bacteria	Proteobacteria	Gammaproteobacteria	Pseudomonadales	Thioglobaceae	SUP05 cluster
uisw_142	27fb	Bacteria	Proteobacteria	Gammaproteobacteria	Pseudomonadales	Thioglobaceae	SUP05 cluster
uisw_013	27fb	Bacteria	Proteobacteria	Gammaproteobacteria	Pseudomonadales	Spongiibacteraceae	Zhongshania
uisw_058	519F	Bacteria	Proteobacteria	Alphaproteobacteria	Sphingomonadales	Sphingamonadaceae	Sphingamonas
uisw_009	27fb	Bacteria	Proteobacteria	Alphaproteobacteria	Rhodobacterales	Rhodobacteraceae	Octadecabacter
uisw_036	27fb	Bacteria	Proteobacteria	Alphaproteobacteria	Rhodobacterales	Rhodobacteraceae	Planktomarina
uisw_037	27fb	Bacteria	Proteobacteria	Alphaproteobacteria	Rhodobacterales	Rhodobacteraceae	Planktomarina
uisw_044	27fb	Bacteria	Proteobacteria	Alphaproteobacteria	Rhodobacterales	Rhodobacteraceae	Planktomarina
uisw_048	27fb	Bacteria	Proteobacteria	Alphaproteobacteria	Rhodobacterales	Rhodobacteraceae	Planktomarina
uisw_061	27fb	Bacteria	Proteobacteria	Alphaproteobacteria	Rhodobacterales	Rhodobacteraceae	Planktomarina
uisw_062	27fb	Bacteria	Proteobacteria	Alphaproteobacteria	Rhodobacterales	Rhodobacteraceae	Planktomarina
uisw_067	519F	Bacteria	Proteobacteria	Alphaproteobacteria	Rhodobacterales	Rhodobacteraceae	Planktomarina
uisw_073	27fb	Bacteria	Proteobacteria	Alphaproteobacteria	Rhodobacterales	Rhodobacteraceae	Planktomarina
uisw_083	27fb	Bacteria	Proteobacteria	Alphaproteobacteria	Rhodobacterales	Rhodobacteraceae	Planktomarina
uisw_021	27fb	Bacteria	Proteobacteria	Gammaproteobacteria	Enterobacterales	Pseudoalteromonadaceae	Pseudoalteromonas
uisw_046	519F	Bacteria	Proteobacteria	Gammaproteobacteria	Pseudomonadales	Porticoccaceae	Porticoccus
uisw_049	519F	Bacteria	Proteobacteria	Gammaproteobacteria	Pseudomonadales	Porticoccaceae	Porticoccus
uisw_063	519f	Bacteria	Proteobacteria	Gammaproteobacteria	Pseudomonadales	Porticoccaceae	Porticoccus
uisw_066	27fb	Bacteria	Proteobacteria	Gammaproteobacteria	Pseudomonadales	Porticoccaceae	Porticoccus
uisw_072	519f	Bacteria	Proteobacteria	Gammaproteobacteria	Pseudomonadales	Porticoccaceae	Porticoccus
uisw_074	519F	Bacteria	Proteobacteria	Gammaproteobacteria	Pseudomonadales	Porticoccaceae	Porticoccus
uisw_077	519F	Bacteria	Proteobacteria	Gammaproteobacteria	Pseudomonadales	Porticoccaceae	Porticoccus
uisw_082	519F	Bacteria	Proteobacteria	Gammaproteobacteria	Pseudomonadales	Porticoccaceae	Porticoccus
uisw_085	27fb	Bacteria	Proteobacteria	Gammaproteobacteria	Pseudomonadales	Porticoccaceae	Porticoccus
uisw_089	519F	Bacteria	Proteobacteria	Gammaproteobacteria	Pseudomonadales	Porticoccaceae	Porticoccus
uisw_095	27fb	Bacteria	Proteobacteria	Gammaproteobacteria	Pseudomonadales	Porticoccaceae	Porticoccus
uisw_102	27fb	Bacteria	Proteobacteria	Gammaproteobacteria	Pseudomonadales	Porticoccaceae	Porticoccus
uisw_128	27fb	Bacteria	Proteobacteria	Gammaproteobacteria	Pseudomonadales	Porticoccaceae	Porticoccus
uisw_002	27fb	Bacteria	Proteobacteria	Gammaproteobacteria	Pseudomonadales	Nitrincolaceae	uncultured
uisw_004	27fb	Bacteria	Proteobacteria	Gammaproteobacteria	Pseudomonadales	Nitrincolaceae	uncultured
uisw_015	27fb	Bacteria	Proteobacteria	Gammaproteobacteria	Pseudomonadales	Nitrincolaceae	uncultured
uisw_018	27fb	Bacteria	Proteobacteria	Gammaproteobacteria	Pseudomonadales	Nitrincolaceae	uncultured
uisw_020	27fb	Bacteria	Proteobacteria	Gammaproteobacteria	Pseudomonadales	Nitrincolaceae	uncultured
uisw_024	27fb	Bacteria	Proteobacteria	Gammaproteobacteria	Pseudomonadales	Nitrincolaceae	uncultured
uisw_039	27fb	Bacteria	Proteobacteria	Gammaproteobacteria	Pseudomonadales	Nitrincolaceae	uncultured
uisw_056	27fb	Bacteria	Proteobacteria	Gammaproteobacteria	Pseudomonadales	Nitrincolaceae	uncultured
uisw_057	519F	Bacteria	Proteobacteria	Gammaproteobacteria	Pseudomonadales	Nitrincolaceae	uncultured
uisw_079	27fb	Bacteria	Proteobacteria	Gammaproteobacteria	Pseudomonadales	Nitrincolaceae	uncultured
uisw_065	27fb	Bacteria	Actinobacteriota	Actinobacteria	Micrococcales	Microbacteriaceae	Candidatus Aquiluna
uisw_026	27fb	Bacteria	Proteobacteria	Gammaproteobacteria	Pseudomonadales	Halieaceae	OM60(NOR5) clade
uisw_031	27fb	Bacteria	Proteobacteria	Gammaproteobacteria	Pseudomonadales	Halieaceae	OM60(NOR5) clade
uisw_034	27fb	Bacteria	Proteobacteria	Gammaproteobacteria	Pseudomonadales	Halieaceae	OM60(NOR5) clade
uisw_011	27fb	Bacteria	Bacteroidota	Bacteroidia	Flavobacteriales	Flavobacteriaceae	Polaribacter
uisw_012	27fb	Bacteria	Bacteroidota	Bacteroidia	Flavobacteriales	Flavobacteriaceae	unidentified
uisw_014	27fb	Bacteria	Bacteroidota	Bacteroidia	Flavobacteriales	Flavobacteriaceae	Polaribacter
uisw_017	27fb	Bacteria	Bacteroidota	Bacteroidia	Flavobacteriales	Flavobacteriaceae	unidentified
uisw_019	27fb	Bacteria	Bacteroidota	Bacteroidia	Flavobacteriales	Flavobacteriaceae	unidentified
uisw_022	27fb	Bacteria	Bacteroidota	Bacteroidia	Flavobacteriales	Flavobacteriaceae	Psychroserpens
uisw_023	27fb	Bacteria	Bacteroidota	Bacteroidia	Flavobacteriales	Flavobacteriaceae	unidentified
uisw_027	27fb	Bacteria	Bacteroidota	Bacteroidia	Flavobacteriales	Flavobacteriaceae	Polaribacter
uisw_028	27fb	Bacteria	Bacteroidota	Bacteroidia	Flavobacteriales	Flavobacteriaceae	unidentified
uisw_045	27fb	Bacteria	Bacteroidota	Bacteroidia	Flavobacteriales	Flavobacteriaceae	Polaribacter
uisw_047	27fb	Bacteria	Bacteroidota	Bacteroidia	Flavobacteriales	Flavobacteriaceae	uncultured
uisw_064	27fb	Bacteria	Bacteroidota	Bacteroidia	Flavobacteriales	Flavobacteriaceae	Ulvibacter
uisw_132	27fb	Bacteria	Bacteroidota	Bacteroidia	Flavobacteriales	Flavobacteriaceae	Polaribacter
uisw_091	27fb	Bacteria	Proteobacteria	Alphaproteobacteria	SAR11 clade	Clade I	Clade Ia
uisw_092	27fb	Bacteria	Proteobacteria	Alphaproteobacteria	SAR11 clade	Clade I	Clade Ia
uisw_094	27fb	Bacteria	Proteobacteria	Alphaproteobacteria	SAR11 clade	Clade I	Clade Ia
uisw_098	27fb	Bacteria	Proteobacteria	Alphaproteobacteria	SAR11 clade	Clade I	Clade Ia
uisw_099	27fb	Bacteria	Proteobacteria	Alphaproteobacteria	SAR11 clade	Clade I	Clade Ia
uisw_101	27fb	Bacteria	Proteobacteria	Alphaproteobacteria	SAR11 clade	Clade I	Clade Ia
uisw_102	27fb	Bacteria	Proteobacteria	Alphaproteobacteria	SAR11 clade	Clade I	Clade Ia
uisw_104	27fb	Bacteria	Proteobacteria	Alphaproteobacteria	SAR11 clade	Clade I	Clade Ia
uisw_104	27fb	Bacteria	Proteobacteria	Alphaproteobacteria	SAR11 clade	Clade I	Clade Ia
uisw_106	27fb	Bacteria	Proteobacteria	Alphaproteobacteria	SAR11 clade	Clade I	Clade Ia
uisw_113	27fb	Bacteria	Proteobacteria	Alphaproteobacteria	SAR11 clade	Clade I	Clade Ia
uisw_114	27fb	Bacteria	Proteobacteria	Alphaproteobacteria	SAR11 clade	Clade I	Clade Ia
uisw_115	27fb	Bacteria	Proteobacteria	Alphaproteobacteria	SAR11 clade	Clade I	Clade Ia
uisw_116	27fb	Bacteria	Proteobacteria	Alphaproteobacteria	SAR11 clade	Clade I	Clade Ia
uisw_121	27fb	Bacteria	Proteobacteria	Alphaproteobacteria	SAR11 clade	Clade I	Clade Ia
uisw_124	27fb	Bacteria	Proteobacteria	Alphaproteobacteria	SAR11 clade	Clade I	Clade Ia
uisw_127	27fb	Bacteria	Proteobacteria	Alphaproteobacteria	SAR11 clade	Clade I	Clade Ia
uisw_130	27fb	Bacteria	Proteobacteria	Alphaproteobacteria	SAR11 clade	Clade I	Clade Ia
uisw_133	27fb	Bacteria	Proteobacteria	Alphaproteobacteria	SAR11 clade	Clade I	Clade Ia
uisw_134	27fb	Bacteria	Proteobacteria	Alphaproteobacteria	SAR11 clade	Clade I	Clade Ia
uisw_136	27fb	Bacteria	Proteobacteria	Alphaproteobacteria	SAR11 clade	Clade I	Clade Ia
uisw_137	27fb	Bacteria	Proteobacteria	Alphaproteobacteria	SAR11 clade	Clade I	Clade Ia
uisw_087	27fb	Bacteria	Proteobacteria	Gammaproteobacteria	Enterobacterales	Alteromonadaceae	Paraglaciecola

## Sheet: Supplemental Table 2
Supplemental Table 2: Genomic metadata, sequence accession numbers, ASV match, and 16s Silva taxonomy for Arctic marine bacteria sequenced in this study.
isolate	asv	id	genome_length	sequencing_covearge	%_gc	coding_ratio	rRNA	genome_accession	bioproject	biosample	sequence_read_archive	lca_tax_slv
uisw_002	ASV10	Njordibacter	2443215	200	43.8	90.1	12	CP159832	PRJNA1129510	SAMN42157093	SRR29769124	Bacteria;Pseudomonadota;Gammaproteobacteria;Pseudomonadales;Nitrincolaceae;Incertae Sedis;
uisw_016	ASV2	Pseudothioglobus (SUP05)	1746014	79	36.3	93.6	3	CP159806	PRJNA1129510	SAMN42157119	SRR29769128	Bacteria;Pseudomonadota;Gammaproteobacteria;Pseudomonadales;Thioglobaceae;SUP05 cluster;
uisw_017	ASV2641	Patiriisocius	3786980	68	35.2	84.5	6	CP159835	PRJNA1129510	SAMN42157090	SRR29769151	Bacteria;Bacteroidota;Bacteroidia;Flavobacteriales;Flavobacteriaceae;
uisw_031	ASV68	Halioglobus (OM60)	3714949	121	52	87.6	6	CP159826	PRJNA1129510	SAMN42157099	SRR29769150	Bacteria;Pseudomonadota;Gammaproteobacteria;Pseudomonadales;Halieaceae;
uisw_039	ASV120	Njordibacter	2981149	274	45.1	89.3	12	CP159831	PRJNA1129510	SAMN42157094	SRR29769123	Bacteria;Pseudomonadota;Gammaproteobacteria;Pseudomonadales;Nitrincolaceae;Incertae Sedis;
uisw_041	ASV2	Pseudothioglobus (SUP05)	1743939	34	36.5	93.4	3	CP159805	PRJNA1129510	SAMN42157120	SRR29769127	Bacteria;Pseudomonadota;Gammaproteobacteria;Pseudomonadales;Thioglobaceae;SUP05 cluster;
uisw_047	ASV2513	Patiriisocius	2923931	94	37.3	87	9	CP159834	PRJNA1129510	SAMN42157091	SRR29769140	Bacteria;Bacteroidota;Bacteroidia;Flavobacteriales;Flavobacteriaceae;Incertae Sedis;
uisw_050_01	ASV2	Pseudothioglobus (SUP05)	1772483	167	36.3	93.6	3	CP159804	PRJNA1129510	SAMN42157121	SRR29769126	Bacteria;Pseudomonadota;Gammaproteobacteria;Pseudomonadales;Thioglobaceae;SUP05 cluster;
uisw_050_02	ASV707	Porticoccus	1438329	25	41.5	89.2	3	CP159825	PRJNA1129510	SAMN42157100	SRR29769149	Bacteria;Pseudomonadota;Gammaproteobacteria;Pseudomonadales;Porticoccaceae;Porticoccus;
uisw_056	ASV61;ASV76	Njordibacter	2979262	75	44.7	89.1	12	CP159830	PRJNA1129510	SAMN42157095	SRR29769122	Bacteria;Pseudomonadota;Gammaproteobacteria;Pseudomonadales;Nitrincolaceae;Incertae Sedis;
uisw_058	ASV10	Njordibacter	2995417	37	44.7	88.4	12	CP159829	PRJNA1129510	SAMN42157096	SRR29769121	Bacteria;Pseudomonadota;Gammaproteobacteria;Pseudomonadales;Nitrincolaceae;Incertae Sedis;
uisw_064	ASV978	Marifrigibacter	2860916	220	32	90	6	CP159833	PRJNA1129510	SAMN42157092	SRR29769129	Bacteria;Bacteroidota;Bacteroidia;Flavobacteriales;Flavobacteriaceae;Incertae Sedis;
uisw_065	ASV607	Aqulinua	1388888	74	51.8	93.1	3	CP159836	PRJNA1129510	SAMN42157089	SRR29769152	Bacteria;Actinomycetota;Actinobacteria;Micrococcales;Microbacteriaceae;Candidatus Aquiluna;
uisw_086	ASV2	Pseudothioglobus (SUP05)	1765093	352	36.2	93.4	3	CP159803	PRJNA1129510	SAMN42157122	SRR29769125	Bacteria;Pseudomonadota;Gammaproteobacteria;Pseudomonadales;Thioglobaceae;SUP05 cluster;
uisw_090	ASV1	Pelagibacter (SAR11)	1381496	16	29.9	94.8	3	CP159810	PRJNA1129510	SAMN42157115	SRR29769133	Bacteria;Pseudomonadota;Alphaproteobacteria;Pelagibacterales;Clade I;Clade Ia;
uisw_092	ASV44	Pelagibacter (SAR11)	1306718	144	29.4	95.1	3	CP159824	PRJNA1129510	SAMN42157101	SRR29769148	Bacteria;Pseudomonadota;Alphaproteobacteria;Pelagibacterales;Clade I;Clade Ia;
uisw_094	ASV1	Pelagibacter (SAR11)	1347547	44	29.7	94.9	3	CP159823	PRJNA1129510	SAMN42157102	SRR29769147	Bacteria;Pseudomonadota;Alphaproteobacteria;Pelagibacterales;Clade I;Clade Ia;
uisw_097	ASV22	Methylophilaceae (OM43)	1370703	260	34.5	93	3	CP159828	PRJNA1129510	SAMN42157097	SRR29769120	Bacteria;Pseudomonadota;Gammaproteobacteria;Burkholderiales;Methylophilaceae;OM43 clade;
uisw_099_01	ASV22	Methylophilaceae (OM43)	1359221	33	34.3	93.7	3	CP159827	PRJNA1129510	SAMN42157098	SRR29769119	Bacteria;Pseudomonadota;Gammaproteobacteria;Burkholderiales;Methylophilaceae;OM43 clade;
uisw_099_02	ASV38	Pelagibacter (SAR11)	1288290	86	29.4	95.9	3	CP159822	PRJNA1129510	SAMN42157103	SRR29769146	Bacteria;Pseudomonadota;Alphaproteobacteria;Pelagibacterales;Clade I;Clade Ia;
uisw_101	ASV1	Pelagibacter (SAR11)	1448679	104	29.6	95.3	3	CP159821	PRJNA1129510	SAMN42157104	SRR29769145	Bacteria;Pseudomonadota;Alphaproteobacteria;Pelagibacterales;Clade I;Clade Ia;
uisw_104	ASV1	Pelagibacter (SAR11)	1441593	35	29.6	94.6	3	CP159820	PRJNA1129510	SAMN42157105	SRR29769144	Bacteria;Pseudomonadota;Alphaproteobacteria;Pelagibacterales;Clade I;Clade Ia;
uisw_106	ASV1	Pelagibacter (SAR11)	1376429	40	29.6	95.5	3	CP159819	PRJNA1129510	SAMN42157106	SRR29769143	Bacteria;Pseudomonadota;Alphaproteobacteria;Pelagibacterales;Clade I;Clade Ia;
uisw_113	ASV1	Pelagibacter (SAR11)	1355442	97	29.5	95.4	3	CP159809	PRJNA1129510	SAMN42157116	SRR29769132	Bacteria;Pseudomonadota;Alphaproteobacteria;Pelagibacterales;Clade I;Clade Ia;
uisw_114	ASV38	Pelagibacter (SAR11)	1390825	11	29.6	92.2	3	CP159818	PRJNA1129510	SAMN42157107	SRR29769142	Bacteria;Pseudomonadota;Alphaproteobacteria;Pelagibacterales;Clade I;Clade Ia;
uisw_116	ASV1	Pelagibacter (SAR11)	1301720	20	29.4	94.9	3	CP159817	PRJNA1129510	SAMN42157108	SRR29769141	Bacteria;Pseudomonadota;Alphaproteobacteria;Pelagibacterales;Clade I;Clade Ia;
uisw_121	ASV12	Pelagibacter (SAR11)	1352540	86	29.5	95.1	3	CP159816	PRJNA1129510	SAMN42157109	SRR29769139	Bacteria;Pseudomonadota;Alphaproteobacteria;Pelagibacterales;Clade I;Clade Ia;
uisw_127	ASV1	Pelagibacter (SAR11)	1332308	59	29.5	95.4	3	CP159815	PRJNA1129510	SAMN42157110	SRR29769138	Bacteria;Pseudomonadota;Alphaproteobacteria;Pelagibacterales;Clade I;Clade Ia;
uisw_130	ASV1	Pelagibacter (SAR11)	1423059	252	29.4	95.2	3	CP159814	PRJNA1129510	SAMN42157111	SRR29769137	Bacteria;Pseudomonadota;Alphaproteobacteria;Pelagibacterales;Clade I;Clade Ia;
uisw_134_01	ASV58	Levibacter (SAR116)	2225609	26	31.4	93.7	3	CP159808	PRJNA1129510	SAMN42157117	SRR29769131	Bacteria;Pseudomonadota;Alphaproteobacteria;Puniceispirillales;SAR116 clade;Incertae Sedis;
uisw_134_02	ASV1	Pelagibacter (SAR11)	1301881	66	29	95.9	3	CP159813	PRJNA1129510	SAMN42157112	SRR29769136	Bacteria;Pseudomonadota;Alphaproteobacteria;Pelagibacterales;Clade I;Clade Ia;
uisw_136	ASV1	Pelagibacter (SAR11)	1394111	58	29.4	95.3	3	CP159812	PRJNA1129510	SAMN42157113	SRR29769135	Bacteria;Pseudomonadota;Alphaproteobacteria;Pelagibacterales;Clade I;Clade Ia;
uisw_137	ASV1	Pelagibacter (SAR11)	1403090	50	29.4	95.3	3	CP159811	PRJNA1129510	SAMN42157114	SRR29769134	Bacteria;Pseudomonadota;Alphaproteobacteria;Pelagibacterales;Clade I;Clade Ia;
uisw_141_02	ASV252	Ponderosibacter (SAR116)	2399627	23	49.8	88.5	3	CP159807	PRJNA1129510	SAMN42157118	SRR29769130	Bacteria;Pseudomonadota;Alphaproteobacteria;Puniceispirillales;SAR116 clade;

## Sheet: Supplemental Table 3
Supplemental Table 3: Pairwise ANI comparisons for Arctic SAR11 isolates.
Genomes	Candidatus_Pelagibacter_sp_uisw_090	Candidatus_Pelagibacter_sp_uisw_116	Candidatus_Pelagibacter_sp_uisw_121	Candidatus_Pelagibacter_sp_uisw_127	Candidatus_Pelagibacter_sp_uisw_130	Candidatus_Pelagibacter_sp_uisw_134_02	Candidatus_Pelagibacter_sp_uisw_136	Candidatus_Pelagibacter_sp_uisw_137	Candidatus_Pelagibacter_sp_uisw_092	Candidatus_Pelagibacter_sp_uisw_094	Candidatus_Pelagibacter_sp_uisw_099_02	Candidatus_Pelagibacter_sp_uisw_101	Candidatus_Pelagibacter_sp_uisw_104	Candidatus_Pelagibacter_sp_uisw_106	Candidatus_Pelagibacter_sp_uisw_113	Candidatus_Pelagibacter_sp_uisw_114
Candidatus_Pelagibacter_sp_uisw_090	100	87.3354	87.115	89.7635	87.7799	85.8054	88.8329	88.0696	88.8339	89.0058	87.9376	89.2331	89.1971	88.7089	89.0239	88.4254
Candidatus_Pelagibacter_sp_uisw_116	87.3354	100	97.6811	86.2128	91.8332	85.7062	91.0033	90.826	87.4682	91.1505	87.2062	90.943	90.9637	91.0056	90.9344	92.1224
Candidatus_Pelagibacter_sp_uisw_121	87.115	97.6811	100	86.2273	91.5363	85.6242	90.7159	90.6195	87.4138	90.853	87.3067	90.5359	90.5884	90.6781	90.6937	92.0699
Candidatus_Pelagibacter_sp_uisw_127	89.7635	86.2128	86.2273	100	86.3763	85.4912	87.576	86.9972	88.0719	87.4197	86.7609	87.7579	87.612	87.7133	87.7212	86.9707
Candidatus_Pelagibacter_sp_uisw_130	87.7799	91.8332	91.5363	86.3763	100	85.7697	91.414	90.8228	87.9599	91.1831	87.3117	91.1788	91.2767	91.3221	91.0315	91.9884
Candidatus_Pelagibacter_sp_uisw_134_02	85.8054	85.7062	85.6242	85.4912	85.7697	100	86.0586	86.0908	86.3488	85.6935	86.579	85.7958	85.9108	86.0688	85.8179	86.0343
Candidatus_Pelagibacter_sp_uisw_136	88.8329	91.0033	90.7159	87.576	91.414	86.0586	100	92.2492	88.8498	93.8121	88.0252	93.7524	93.552	93.6397	92.8227	92.3903
Candidatus_Pelagibacter_sp_uisw_137	88.0696	90.826	90.6195	86.9972	90.8228	86.0908	92.2492	100	88.4918	91.8945	88.0286	92.1597	92.1926	91.9128	91.9964	91.9258
Candidatus_Pelagibacter_sp_uisw_092	88.8339	87.4682	87.4138	88.0719	87.9599	86.3488	88.8498	88.4918	100	88.4669	87.6739	88.587	88.6638	88.5918	89.0443	88.2823
Candidatus_Pelagibacter_sp_uisw_094	89.0058	91.1505	90.853	87.4197	91.1831	85.6935	93.8121	91.8945	88.4669	100	87.6516	94.4127	94.4537	93.6328	92.9209	92.7974
Candidatus_Pelagibacter_sp_uisw_099_02	87.9376	87.2062	87.3067	86.7609	87.3117	86.579	88.0252	88.0286	87.6739	87.6516	100	87.642	87.6332	87.7163	87.776	87.6889
Candidatus_Pelagibacter_sp_uisw_101	89.2331	90.943	90.5359	87.7579	91.1788	85.7958	93.7524	92.1597	88.587	94.4127	87.642	100	99.4016	93.581	93.4438	92.5536
Candidatus_Pelagibacter_sp_uisw_104	89.1971	90.9637	90.5884	87.612	91.2767	85.9108	93.552	92.1926	88.6638	94.4537	87.6332	99.4016	100	93.6837	93.3476	92.5471
Candidatus_Pelagibacter_sp_uisw_106	88.7089	91.0056	90.6781	87.7133	91.3221	86.0688	93.6397	91.9128	88.5918	93.6328	87.7163	93.581	93.6837	100	93.2258	92.6638
Candidatus_Pelagibacter_sp_uisw_113	89.0239	90.9344	90.6937	87.7212	91.0315	85.8179	92.8227	91.9964	89.0443	92.9209	87.776	93.4438	93.3476	93.2258	100	92.2481
Candidatus_Pelagibacter_sp_uisw_114	88.4254	92.1224	92.0699	86.9707	91.9884	86.0343	92.3903	91.9258	88.2823	92.7974	87.6889	92.5536	92.5471	92.6638	92.2481	100

## Sheet: Supplemental Table 4
Supplemental Table 4: SAR11 genomic island gene information
gene_position	anvi_annotation	blastp_id	gene_cluster_id	gene_copies_in_gene_cluster	phylogeny_congruent_with_island	uisw_090_nucleotide_sequence
1	3-hydroxyisobutyrate dehydrogenase or related beta-hydroxyacid dehydrogenase (MmsB) (PDB:1I36)	NAD(P)-dependent oxidoreductase	GC_00001247	8	low support values	ATGAAGATTGGCTTTATAGGACTTGGAAATGTAGGTGGTAAACTTGCCGTTAGTTTATTGAGAAATAAATTTGAATTAACTGTTAGAGATTTAAATAAAGACCTTACAAAAGATTTTAAAAATAAAGGTGCAAAAATTGCAAATTCTCCTAAAGAATTAGCACAACAAGCTGATTTAATAATAACATGCCTCCCTTCTCCAAAAATTTGTGCTGAAGTGATGGAAGCAGAAGATGGAGTTATAAATGGACTTACCAAAAATAAAATTTGGCTTGAAATGAGCACTACTGATGAGTCTGAAATAAAAAGATTAGGTAAGTTTGTTAGGGAAAAAGGAGCAATACCACTTGATGGCCCAGTTAGCGGAGGTTGTCATAGAGCAGCTACAGGAAATATTGCA…
2	Acyl-CoA reductase or other NAD-dependent aldehyde dehydrogenase (AdhE) (PDB:1A4S)	aldehyde dehydrogenase family protein	GC_00000009	25	low support values	ATGCTTGATAAGAAAAAATTTTACATTAACGGTGAGTGGGTTTCTCCAAAAAGATTAAACGATTTAATAGTAATAGATCCCTCAACAGAAGAAGAGTGTGCAGTTATATCTTTGGGTGGAGTTGAAGATGTAAATGCTGCTGTAAATGCAGCCACAAAAGCATTTGAAACTTGGGCCTTTTCAACTAAAGAAGAAAGATTAAAATATTTAGAAAATTTGTATGAAGTTTATAAAAAAAGATGGGCAGATATGGCAAAAGCCATTTCTCTTGAAATGGGATGAATGCTAGATAAGAGAAAATTTTATATCAATGGTAGATGGGTTGAACCAAAAAAACCAAATACCTTTAATGTAATCAATCCATGTAATGAAGATCCATGTGCAATTATTTCTTTAGGC…
3	Lactoylglutathione lyase-related enzyme, vicinal oxygen chelate (VOC) family	VOC family protein	GC_00001240	8	incongruent	ATGATTGGATTTGTAATGGTTGGGACTAATGATCTTGATAAAGCAATCACGTTTTATGATACTTTACTTGAGACGATAGATTTAAAAAGAGTAATAACCAGTGAAAAATATGTAGGATACTCATCCAAAAAAAATCCTAAAGAAATTGAATTTTATGTAACAAATCCAGTCGACAAAAAAAAAGCGACGTATGGAAACGGTACACAGATATCATTCGCAGTAAAATCAAAAGAAACAGTTGATAAATTTTATAATATAGGAATTAAGTTAGGTGGAAAAGATGAAGGAGCCCCAGGAATAAGATCTGGGGATTATTATTGTTACATTAGAGACCTTGATGAAAATAAAATTTGCTCGTTTGCTAAAATAGATAATTAA
4	Glycerophosphoryl diester phosphodiesterase (UgpQ) (PDB:1O1Z)	glycerophosphodiester phosphodiesterase family protein	GC_00001231	8	incongruent	ATGCACTTAATACATAGGGGAATTGTAAATAAAAACTACAAAGAAAATCTTTTAAAATCATTTAAACAATCATTTAAAAAAGGATATGGGATTGAAACAGATATTCACGTCACAAAAGATGGTGAATTTATTTGTTTCCATGATTTTACTTTAAAAAGAACTTTTAAAAAAAATCTAAGCATAAAAAATCTTAATTATTCTCGGATTAATGAGATTAGCACTAAGTTTAATAAGCCAATTCCACTCTTAAAAGACTTGTTGAAATGCTCAAAAAATAAGTACTCTCTTCATATTGAAATCAAACCAATCTTTTCAAAACCTCTTCTAAAAAAACTCTTGAAGGAAACATCAAAATTTACAAAATGTGTATTCATTTCCTTTAAACACGAAAATATTTAC…
5	Taurine dioxygenase, alpha-ketoglutarate-dependent (TauD) (PDB:1DRT)	TauD/TfdA family dioxygenase (BBOX/GBBH)	GC_00001243	8	congruent	ATGACAAGTATTTCAAAAGTAGAAAAAAATAAAAAAAATCTACTTATTAAATGGAGCGATGGAGAGGAGAGCAGTTTTAACTATTTTTGGTTGAGAGATAATTGTCCTACAGCACACGATAAAGATACCAATCATAGAATGTTTAACATTCTTGAAGTTTCAAAAAATTTAATTGCTGAAGAATCAAAAGTAAATGAAGAGGGTAAATTAGTAGTAAAATGGAGTGAGGGAAATCATATAAGTCACTATGATCCAAAATGGCTTAGAGAAAATTGTTATACGATAAAAAACAAAGAAAAATATAATTCTCCCTATCAATTATGGGATAACTCTTTAGAAAACAATTTAGAATCTGTAACCATTGATCACAATAAAATTTTAAATAGTGAACAGGGTTTA…
6	ABC-type proline/glycine betaine transport system, periplasmic component (ProX) (PDB:1R9L)	glycine betaine ABC transporter substrate-binding protein	GC_00001226	8	congruent	ATGAGGTTTTTAAAAAGATTACTACTTTCGGCCTTCTTTATATCGACATTATCATTAGTAGGTACTAGTGCGAATGCTGCTTGTAAAGCGAGATTGGGAGATTTTGATTGGAGTAGTGCTAATATTCATACAGCAATTACTTCTTTCATTCTTGAAAAAGGATACGGATGTAATGTTACGGTAACAAAAGGAAGTACAACACCTATTATGGCTGCCCACTACGATGGTCAACTAGATGTAATCACTGAGGTTTGGTATGACAATATTATAGCAAACTATGAGCCACATGTTGAGGCTGGTACTATTAAAAATATTGGAGTTAATACGCCAGATTCACAACAAGCTTTCTACGTGGACAAAACTACAGCCGATAAATACAATTTAAAATCTGTTGAAGAT…
7	ABC-type proline/glycine betaine transport system, permease component (ProW)	proline/glycine betaine ABC transporter permease	GC_00001225	8	congruent	ATGTTTAAAAATAAAAAAAATTTATTTAACTTAAGTCTATTGGGAATTTTTATATGGTTATTAATTTCAAGTTATAATTCATCGAAAAGAAAACCTGAAACTGTAGGTGAATTATTTAAAGATTTTTCATGGTTAAGTGATTGGCCCAAATGGTTAGATTTACCATTAATGCCATTAATTAATAAATGGTTCAAAGCACTTAATGAAAATTATGGTTTTATCTTTGAGGCAATAAATAATGTTTTACTTGCAATGTTAATGGGACTGAAAAACTTTTTAGTTCAAGCTCCATGGCCTTTAGTAATTATTGGTGTTGTAATACTTGCTTATTATGCAAGTGGTAAAAAAATCAAAACTACTGTTGCAGTAGGTTTTTGTACATTTTTTATTGGATTTTTA…
8	ABC-type proline/glycine betaine transport system, ATPase component (ProV)	glycine betaine/L-proline ABC transporter ATP-binding protein	GC_00001228	8	congruent	ATGTCAAAAATAGAAATTAGAAATATCTATAAAATTTTTGGCAATAAACCACAATCTATAATGCCCATGGTTAAAAATGGTGGAACAAAAGATGACATTCTAGAACAAACTGGACATACGGTAGGATTAGATAATGTTTCTTTAAATATAGAAGAAGGTGAAACTTTTGTTTGTATGGGTTTATCTGGTTCAGGAAAATCTACATTAATAAGACATATAAATAGACTAATTGATCCGACAGAGGGTGAAATTCACATTGATGGTACCAATGTTATGAATTGTAATCCAGAGGAGTTAATTGATTGGAGAAGAAATCGTATTAGTATGGTTTTTCAAAGATTTGGTTTATTTCCACACAAAACTGTCATGCAAAATGTTGGCTATGGTTTAGAGATGCAA…
9	NAD(P)-dependent dehydrogenase, short-chain alcohol dehydrogenase family (FabG) (PDB:6L1H)	SDR family oxidoreductase	GC_00001236	8	congruent	ATGATTAACCAATCATTAAAAAATAAAAAGATTATTATATCAGCTGGTGCTTCTGGGATTGGTTGGGCAACTACAAAAATTTGTCTTGCTAGAGGTGCTTATGTTTATCTTTGCGATATAGACAGTAAGTCTCTAAGTAAATTGAACAAACATCCTTTAAAAAATAAAAAATTATTTGCTTATCTTTGTGATGCTTCAAACGAATATCAAGTCTCCGATTTTTTCGAAAAAGTTAAAAAAAAAACTAAGAAAATTGATGCTTTAATTAATAACGTAGGTATTGCTGGACCCACAGGTTCTCTTGATAAATTAAAATCAAAAGATTGGGAAAATACTTTGCATGTAGATGTTAATAGCCATTTTTATTTTACTAAAAAATCTATACCTCTAATTAAAAAA…
10	3-hydroxyacyl-CoA dehydrogenase (FadB) (PDB:5ZQZ)	3-hydroxyacyl-CoA dehydrogenase NAD-binding domain-containing protein (L-carnitine dehydrogenase)	GC_00001248	8	congruent	TTGAGTAAGATAAATAAAATTGCAGTAATTGGTACTGGAGTTATTGGTACTGGCTGGATTATTAGAATGTTGGCGCACAACAAAAAAGTTTCAGCATTTGATTTAAATTTTAAACAAAAAGCAATATTAATTAAAGAAATTAAAAGATCCCTTCCATTTGTAAAAAAACTTTATAAAAAAAAATTAATTAATTTAAAAAACTTAAGTTTTAAAACATCATTATTAGAAACATTAAAAGATGTGGATTTTATTCAAGAATGTGCATCAGAAAACTATAAATTAAAAACAAAGTTAATGTCAGACATAGGAAAATATTCCAAACTTAATGCTATTATATCTTCAAGTTCATCAGGATTGTTACCTTCTGTTATTTTTTCAAAATGCAAAAATCCTAATAGA…
11	Uncharacterized conserved protein, DUF849 family (PDB:3C6C)	3-keto-5-aminohexanoate cleavage protein (BKACE)	GC_00001224	8	congruent	ATGATGAACAATAAAGTTTTTGTATCTTGCGCAGTAACAGGTTCTGGTGACACGGCTAGTAAACATCCTGATTTACCAAAGACACCAAAACAAATAGCGACTGCAGCAATAGAAGCTGCTAAAGCAGGAGCAGCAATTGCACACATTCACGTCAGGGAAGACGATGGTAAACCAAGTAGAAGATTAGAATTATATAAAGAGGTAGTTGATCTTGTTCGATCAAGTGATACGGATGTTATTTTAAATTTAACGACAGGCATGGGCGGCGACCTTGATATTGGACAAGGAAATAATCCATTAGACTTTGGTCCAATGACAGATATGGCAAATGTAATGGAGCGTATTGCTAATGCTGAACAATTCCTACCAGAAATCTGTACATTAGATGCTGGAACTTTA…
12	5-methylthioribulose/5-deoxyribulose/Fuculose 1-phosphate aldolase (methionine salvage, sugar degradation) (AraD) (PDB:1FUA) (PUBMED:31950558)	class II aldolase/adducin family protein	GC_00001222	9	congruent	ATGGAAATAACAGATTTACAAAAAGATTTAGCTGCAACCTTCAGATGGACAGCTAGACTAAATATGCACGAAGGCGTTGCAAATCATTTTAGTGTCTGTTTACCAGGCTCATCTACTGACTTTTTTGTAAACAAAGCTGGAATACATTTTAGTCAAATAAAAGCTAGTGATTTAATTTTAGTTACAAAAGAAAATATAGAAAAATTAAAAAAAAAACCAGAAATTGTAGATCCAACTGCAATCAATATTCATGGAGTAATTCATAAAAAGGTAGCTCATGCTAAATGTATTTTTCATACACATTCTAAATATGCTACAATTTTATCAACCCTTAAAGATCCTACATTAAAGCCTATAGATCAAAATACTATGATGTTTTATAATAGAGTTTCTATCTTT…
13	Acyl-CoA thioesterase FadM (FadM) (PDB:2FUJ)	thioesterase family protein	GC_00001398	4	congruent	ATGTCTATATTGTTAAATACACAGAAGATTATTAAAGATTGGACCGATTATAATAATCATATGAATGTCGCCTATTATGTTTTAATTTTTGATCTTTACGGTACTGAAACTTTGATGACAAAATTTAATATGGGCGAACATTCAGCAAAAACAACAAAAAAAAGTACCATGGTTGTTGAATCTCATATCACTTATGATCAAGAAGTTAATGAGGGTGAAGAAGTGAATATAAATTTAACCTATTTTGATCATGACAAAAAAAGACTTCAGTATAAATTTGAAATGACCCATAAAGAAAAAGAGTATTTAGCATCGTCAATAGAATTCTTATCTCTATATGTTGATTTGAATAAAAGAAAAGTTGCTGAATTTGAGGATGAAAAAATTAAAATAATGAAT…
14	Multidrug transporter EmrE and related cation transporters (EmrE) (PDB:2I68)	multidrug efflux SMR transporter	GC_00001298	6	congruent	ATGACTTTAACCGAAGCTTATATGCTATTAATAGTTTCTATTTTACTAGAAATTACTGCAACAGGATCACTAAAAGCAACCGAAGGTTTTACCAGATGGATTCCATCCCTAATATCAGTCGTTGCTATCAGTGGCTGTATGTATTTAATGTCTCATGTAATGAAGGTTTTACCAGTGGGCATCACCTATGCTACATGGTCAGGAGTTGGAATAGTAGCCTTAACTCTAATTGGAATTATTAAATATAAGCAAGTTCCAAATTTAGCAACTATTTTTGGACTAGCTTTAGTTGTTGTTGGAGTTGTAATTATTAATGTGATGAACAATCAAAATATTGATAATTAG
15	Taurine dioxygenase, alpha-ketoglutarate-dependent (TauD) (PDB:1DRT)	TauD/TfdA family dioxygenase (BBOX/GBBH)	GC_00001242	8	congruent	ATGGAAGTTAAACTTTTATCAGGGGCTCTTGGAGCTGAAATATCAGGTATAGACCTTAAAGATTCCTCAAAAGAAAATTATAAAAAAATAAATAACCTGCTTTTAGAACACAAAGTAATTTTTTTTAGAAATCAGGATATCACCCACAATGAACAGATTGCATTAGCTCAAAACTGGGGTCCACTAGAAAATCATGCTTATGTGAAGGGATTAAATAATCACCCTGAAATAGTAAGAATTGTAAAAACTAAAGAAGAAAAAAATCAATGGGGGGAGAATTGGCACACTGATGTTAGTTACAATATTAAACCAACTAAAGCTGTAATTTTAAAATCTATAAAGATACCTCCCGTGGGTGGAGACACTTGTTTTTCTAATATGGAACTTGCATGGGAAACT…
16	Choline dehydrogenase or related flavoprotein (BetA) (PDB:1B4V)	choline dehydrogenase	GC_00001208	9	congruent	ATGAAATATGATTATATTATTATCGGTGGTGGATCAGCAGGATGTGTTCTTGCAAATCGTTTAACTGAAAATGGAAAATACCAAGTAGCTTTATTCGAAGCTGGAAAACCAAGTGATATTTGGAAAGTAAAAATGCCACTTGCTATTCTTTATACAATGCATGATCCAAAATATAATTGGAAATATTATTCTGAACCAGAGCCCCATTTAAATAACAGAAAACTATTTTGTCCTAGGGGAAAAATGATTGGCGGATGTTCTGCTCATAATGGTATGGTTTATGTGCGAGGTAACCCTAATGATTATGAAAGGTGGGCTTCATTTGGACTCAAAGATTGGTCTTACGAAAAAGTCCTTCCTTATTTCAAAAAAATTGAAACTTGGTCAGAAGGAGAAAAT…
17	Permease of the drug/metabolite transporter (DMT) superfamily (RhaT) (PDB:5I20)	DMT family transporter	GC_00000021	20	congruent	ATGACGCCTGTACAAAATAATCCAAGAGGCATTCTATTTATTCTTCTTGGTATGATACTATTCTCCATTCAAGATGCTTTGATAAAATTTATTTATCAAGATGCAGCATTATATGAATTATATTTTGGAAGAACATTTATTGCACTAATTTTATTAGTTGGGTATCTCAAGTTTTCTAAACAAGAAATTATTTTAAAAACACACTACCCTTTTTTAACAACCTTAAGAGTTATATGTTTCTTTTTTGGATTTAGTTTTTTCTATATCTCTCTTACATATATGTCTCTTGCTATGGCCAATGCGTTATTTTTCTCTAGTCCTTTTTTTGTTTCAATTTTGGCTACAATATTTTTAAAAGAAAAAGTTGGTATTAGAAGATGGTCAGCAATTTTTATTGGG…

## Sheet: Supplemental Table 5
Supplemental Table 5: publically available SAR11 genomes screened for the genomic island
strain	accession
fzcc_015	GCF_007833635.1
himb_05	GCA_000299095.1
himb_59	GCA_000299115.1
himb_114	GCA_000163555.2
himb_140	GCF_025558165.1
himb_1321	GCF_900177485.1
htcc_1002	GCF_000153525.1
htcc_1040	GCF_000384455.1
htcc_1062	GCF_000012345.1
htcc_7211	GCF_000155895.1
imcc_9063	GCF_000195085.1
lsucc_0261	IMG_2728369215
lsucc_0530	GCA_002688585.1
lsucc_0664	IMG_2770939455
lsucc_0723	IMG_2739368061
np1	GCF_012276695.1
rs_39	GCF_002101315.1
rs_40	GCF_002101295.1

## Sheet: Supplemental Table 6
Supplemental Table 6: List of Pseudomonadales genomes used for within-family and between-families comparisons.
family	genus	accession
DSM-6294	Bacterioplanes	GCF_014652515.1
DSM-6294	Bacterioplanes	GCF_002237535.1
DSM-6294	Bacterioplanoides	GCF_024397975.1
DSM-6294	Bermanella	GCF_012295615.1
DSM-6294	Oceanobacter	GCF_000422845.1
DSM-6294	Oceanobacter	GCF_019740315.1
DSM-6294	Oleibacter	GCF_900156675.1
Halomonadaceae	Chromohalobacter	GCF_004364315.1
Halomonadaceae	Chromohalobacter	GCF_023061155.1
Halomonadaceae	Chromohalobacter	GCF_023061185.1
Halomonadaceae	Chromohalobacter	GCF_023091865.1
Halomonadaceae	Cobetia	GCF_000591415.1
Halomonadaceae	Cobetia	GCF_001720485.1
Halomonadaceae	Cobetia	GCF_009796845.1
Halomonadaceae	Cobetia	GCF_020217465.1
Halomonadaceae	Halomonas	GCF_000425725.1
Halomonadaceae	Halomonas	GCF_002879615.1
Halomonadaceae	Halomonas	GCF_009793355.1
Halomonadaceae	Halomonas	GCF_923868895.1
Halomonadaceae	Halomonas_A	GCF_000409775.1
Halomonadaceae	Halomonas_A	GCF_000759345.1
Halomonadaceae	Halomonas_A	GCF_014651875.1
Halomonadaceae	Halomonas_B	GCF_001971685.1
Halomonadaceae	Halomonas_B	GCF_002286975.1
Halomonadaceae	Halomonas_B	GCF_014779595.1
Halomonadaceae	Halomonas_B	GCF_900102875.1
Halomonadaceae	Halomonas_E	GCF_003268885.1
Halomonadaceae	Halomonas_E	GCF_012062845.1
Halomonadaceae	Halomonas_E	GCF_014840935.1
Halomonadaceae	Halomonas_E	GCF_900100755.1
Halomonadaceae	Kushneria	GCF_002155145.1
Halomonadaceae	Kushneria	GCF_003385845.1
Halomonadaceae	Kushneria	GCF_014652795.1
Halomonadaceae	Kushneria	GCF_900312995.1
Halomonadaceae	Larsenimonas	GCF_023700005.1
Halomonadaceae	Larsenimonas	GCF_023712105.1
Halomonadaceae	Larsenimonas	GCF_023736155.1
Halomonadaceae	Marinospirillum	GCF_000422325.1
Halomonadaceae	Marinospirillum	GCF_000686905.1
Halomonadaceae	Marinospirillum	GCF_900112235.1
Halomonadaceae	Marinospirillum	GCF_900119735.1
Halomonadaceae	Modicisalibacter	GCF_000378505.1
Halomonadaceae	Modicisalibacter	GCF_001039575.1
Halomonadaceae	Modicisalibacter	GCF_020148005.1
Halomonadaceae	Modicisalibacter	GCF_900128925.1
Halomonadaceae	Oceanospirillum	GCF_000422425.1
Halomonadaceae	Oceanospirillum	GCF_001995095.2
Halomonadaceae	Oceanospirillum	GCF_014164585.1
Halomonadaceae	Oceanospirillum	GCF_900167095.1
Halomonadaceae	Salinicola	GCF_001937195.1
Halomonadaceae	Salinicola	GCF_003206065.1
Halomonadaceae	Salinicola	GCF_003206615.1
Halomonadaceae	Salinicola	GCF_023736115.1
Marinomonadaceae	Marinomonas	GCF_000153025.1
Marinomonadaceae	Marinomonas	GCF_001639745.1
Marinomonadaceae	Marinomonas	GCF_018336975.1
Marinomonadaceae	Marinomonas	GCF_900129155.1
Natronospirillaceae	Natronospirillum	GCF_004768465.1
Natronospirillaceae	Reinekea	GCF_000153185.1
Natronospirillaceae	Reinekea	GCF_004341165.1
Natronospirillaceae	Reinekea	GCF_015687175.1
Natronospirillaceae	Reinekea	GCF_018860385.1
Natronospirillaceae	Saccharospirillum	GCF_000423605.1
Natronospirillaceae	Saccharospirillum	GCF_003054965.1
Natronospirillaceae	Saccharospirillum	GCF_003367315.1
Natronospirillaceae	Saccharospirillum	GCF_014651855.1
Nitrincolaceae	Amphritea	GCF_003858655.1
Nitrincolaceae	Amphritea	GCF_016592435.1
Nitrincolaceae	Amphritea	GCF_018860855.1
Nitrincolaceae	Amphritea	GCF_900111095.1
Nitrincolaceae	Marinobacterium	GCF_000428985.1
Nitrincolaceae	Marinobacterium	GCF_013283365.1
Nitrincolaceae	Marinobacterium	GCF_019061305.1
Nitrincolaceae	Marinobacterium	GCF_900155945.1
Nitrincolaceae	Marinobacterium_A	GCF_000378045.1
Nitrincolaceae	Marinobacterium_A	GCF_001651805.1
Nitrincolaceae	Marinobacterium_A	GCF_024267675.1
Nitrincolaceae	Marinobacterium_A	GCF_024397915.1
Nitrincolaceae	Motiliproteus	GCF_001968815.1
Nitrincolaceae	Motiliproteus	GCF_003345655.1
Nitrincolaceae	Motiliproteus	GCF_017309075.1
Nitrincolaceae	Motiliproteus	GCF_017912535.1
Nitrincolaceae	Neptuniibacter	GCF_000153345.1
Nitrincolaceae	Neptuniibacter	GCF_001597725.1
Nitrincolaceae	Neptuniibacter	GCF_001597735.1
Nitrincolaceae	Neptunomonas	GCF_000422765.1
Nitrincolaceae	Neptunomonas	GCF_001922575.1
Nitrincolaceae	Neptunomonas	GCF_008630635.1
Nitrincolaceae	Neptunomonas	GCF_900113275.1
Nitrincolaceae	Nitrincola	GCF_000691225.1
Nitrincolaceae	Nitrincola	GCF_003284585.1
Nitrincolaceae	Nitrincola	GCF_008727795.1
Nitrincolaceae	Nitrincola	GCF_009821115.1
Oleiphilaceae	Alkalimarinus	GCF_023650515.1
Oleiphilaceae	Alkalimarinus	GCF_023721695.1
Oleiphilaceae	Hahella	GCF_000012985.1
Oleiphilaceae	Hahella	GCF_000376785.1
Oleiphilaceae	Hahella	GCF_004135205.1
Oleiphilaceae	Hahella	GCF_018986435.1
Oleiphilaceae	Halospina	GCF_002286965.1
Oleiphilaceae	Halospina	GCF_004364635.1
Oleiphilaceae	Halospina	GCF_019903425.1
Oleiphilaceae	Marinobacter	GCF_000708045.1
Oleiphilaceae	Marinobacter	GCF_002806975.1
Oleiphilaceae	Marinobacter	GCF_008107725.1
Oleiphilaceae	Marinobacter	GCF_900215155.1
Oleiphilaceae	Marinobacter_A	GCF_000364845.1
Oleiphilaceae	Marinobacter_A	GCF_003258515.1
Oleiphilaceae	Marinobacter_A	GCF_008122265.1
Oleiphilaceae	Marinobacter_A	GCF_016798325.1
DSM-6294	Venatoribacter	GCF_016132445.1
DSM-6294	Venatoribacter	GCF_020320395.1
DSM-6294	Venatoribacter	GCF_020447205.1
